# Supplementary material for: Winemaking Technologies for the Production of Cabernet Sauvignon and Feteasca Neagra Wines Enriched with Antioxidant Active Principles Due to the Addition of Melatonin
Source: Foods. 2024 Mar 14;13(6):884. doi: 10.3390/foods13060884 (PMC10969225; doi:10.3390/foods13060884)
Supplement: Supplementary file 1 [file foods-13-00884-s001.zip]

Archive with 1 entries (1 files):
- foods-2901310-supplementary.pdf
